# Supplementary material for: Eithea lagopaivae, a new critically endangered species in the previously monotypic genus Eithea Ravenna (Amaryllidaceae)
Source: PhytoKeys. 2017 Aug 31;(85):45–58. doi: 10.3897/phytokeys.58.13369 (PMC5624176; doi:10.3897/phytokeys.58.13369)
Supplement: XML Treatment for Eithea lagopaivae [file phytokeys.58.13369-treatment1.xml]

<!DOCTYPE tp:taxon-treatment
  PUBLIC "-//TaxonX//DTD Taxonomic Treatment Publishing DTD v0 20100105//EN" "tax-treatment-NSO.dtd">
<tp:taxon-treatment xmlns:tp="http://www.plazi.org/taxpub"><tp:treatment-meta><kwd-group><label>Taxon classification</label><kwd><named-content xmlns:xlink="http://www.w3.org/1999/xlink" content-type="kingdom">Plantae</named-content></kwd><kwd><named-content xmlns:xlink="http://www.w3.org/1999/xlink" content-type="order">Asparagales</named-content></kwd><kwd><named-content xmlns:xlink="http://www.w3.org/1999/xlink" content-type="family">Amaryllidaceae</named-content></kwd></kwd-group><mixed-citation publication-type="journal"><person-group><name><surname>Campos-Rocha</surname><given-names>Antonio</given-names></name><name><surname>Meerow</surname><given-names>Alan William</given-names></name><name><surname>Lopes</surname><given-names>Edimar Faria Menezes</given-names></name><name><surname>Semir</surname><given-names>João</given-names></name><name><surname>Mayer</surname><given-names>Juliana Lischka Sampaio</given-names></name><name><surname>Dutilh</surname><given-names>Julie Henriette Antoinette</given-names></name></person-group><article-title>
          <italic><tp:taxon-name><tp:taxon-name-part taxon-name-part-type="genus" reg="Eithea">Eithea</tp:taxon-name-part> <tp:taxon-name-part taxon-name-part-type="species" reg="lagopaivae">lagopaivae</tp:taxon-name-part></tp:taxon-name></italic>, a new critically endangered species in the previously monotypic genus <italic><tp:taxon-name><tp:taxon-name-part taxon-name-part-type="genus" reg="Eithea">Eithea</tp:taxon-name-part></tp:taxon-name></italic> Ravenna (<tp:taxon-name><tp:taxon-name-part taxon-name-part-type="family">Amaryllidaceae</tp:taxon-name-part></tp:taxon-name>)</article-title><source>PhytoKeys</source><day>31</day><month>8</month><year>2017</year><volume>2017</volume><issue>85</issue><fpage>45</fpage><lpage>58</lpage><pub-id pub-id-type="doi">10.3897/phytokeys.58.13369</pub-id></mixed-citation></tp:treatment-meta><tp:nomenclature><tp:taxon-name>
            <tp:taxon-name-part taxon-name-part-type="genus" reg="Eithea">Eithea</tp:taxon-name-part>
            <tp:taxon-name-part taxon-name-part-type="species" reg="lagopaivae">lagopaivae</tp:taxon-name-part>
            <object-id xmlns:xlink="http://www.w3.org/1999/xlink" content-type="ipni" xlink:type="simple">urn:lsid:ipni.org:names:77165357-1</object-id>
          </tp:taxon-name><tp:taxon-authority>Campos-Rocha &amp; Dutilh</tp:taxon-authority><tp:taxon-status xmlns:xlink="http://www.w3.org/1999/xlink" xlink:type="simple">sp. nov.</tp:taxon-status><xref ref-type="fig" rid="F1">Figures 1</xref><xref ref-type="fig" rid="F2">, 2</xref></tp:nomenclature><tp:treatment-sec sec-type="diagnosis" id="SECID0ECCAE"><title>Diagnosis.</title><p>
            <italic><tp:taxon-name><tp:taxon-name-part taxon-name-part-type="genus" reg="Eithea">Eithea</tp:taxon-name-part> <tp:taxon-name-part taxon-name-part-type="species" reg="lagopaivae">lagopaivae</tp:taxon-name-part></tp:taxon-name></italic> differs from <italic><tp:taxon-name><tp:taxon-name-part taxon-name-part-type="genus" reg="Eithea">E.</tp:taxon-name-part> <tp:taxon-name-part taxon-name-part-type="species" reg="blumenavia">blumenavia</tp:taxon-name-part></tp:taxon-name></italic> (Figure <xref ref-type="fig" rid="F3">3</xref>) by its smaller size, one flowered inflorescence (vs. 2–6, very rarely 1), a fully hollow scape (vs. solid in the lower fifth), terminated by spathe bracts fused for more than the lower fifth of their length (vs. free or fused up to the lower fifth), absence of bracteoles (vs. presence), white or only very lightly striated flowers (vs. strongly striated) and lateral and lower petals of similar width (vs. lateral petals up to twice the width of the lower).</p></tp:treatment-sec><tp:treatment-sec sec-type="material" id="SECID0ECDAE"><title>Type.</title><p>BRAZIL. São Paulo: Piracicaba, sub-bosque de uma plantação comercial de <italic><tp:taxon-name><tp:taxon-name-part taxon-name-part-type="genus" reg="Eucalyptus">Eucalyptus</tp:taxon-name-part></tp:taxon-name></italic> abandonada, 07 Dec 2016, <italic>A. Campos-Rocha 1654</italic> (holotype: UEC!; isotypes: NA!, RB!).</p></tp:treatment-sec><tp:treatment-sec sec-type="description" id="SECID0ERDAE"><title>Description.</title><p>Geophytic herb 12–25 cm tall. Bulb subterranean, globose to ovoid or obovoid, tunicate, whitish or with a thin grey-brownish outer tunic, 1.3–3.5 cm long and 1.2–3 cm diameter; neck formed by sheathing leaf bases up to 4.5 cm long and 3–8 mm diameter (occasionally very short to absent). Leaves 1–3(–4), suberect, dark green adaxially, pale green abaxially, frequently pseudopetiolate; pseudopetiole flattened adaxially, rounded abaxially, greenish, with reddish pigmentation near the base or throughout its length, up to 9.5 cm long, 2–5.5 mm wide; lamina linear, narrowly elliptic or oblanceolate to slightly falcate, apex acute, frequently asymmetric, base attenuate, margin flat, venation transverse reticulate (with short transverse veins between the longitudinal ones), midrib inconspicuous adaxially, prominent abaxially, 8–20.8 × 1.1–2.6 cm. Inflorescence one flowered; scape erect, cylindrical, slightly laterally compressed, hollow and fragile, greenish, sometimes with reddish pigmentation near the base, 7.8–30 cm long and 2.4–6 mm diameter, elongating and becoming decumbent with fructification; spathe bracts 2, tubular, fused in the basal 0.4–2.4 cm, apex acute, whitish, generally light rose colored at the tip before opening, turning papery, 1.7–3.8 cm long. Pedicels greenish, (0.3–)1.3–5.5 cm long, often elongating with fructification to 6.5 cm long. Perigone campanulate to infundibular, white (in bud white with a rose colored tip), usually with faint thin magenta striations on the sepals and petals, especially on the upper sepal, with greenish pigmentation near the base, mostly close to the midrib, 3–5.8 cm long; hypanthium greenish, 2–4.5 mm long, paraperigone of fimbriae 0.5–2 mm long at the throat. Sepals much wider than the petals, oblanceolate to obovate, the upper one wider and longer, apex acute, apicule subapical; upper 2.7–5.6 × 1–2.4 cm, apicule 0.8–2 mm long; lateral 2.5–5.4 × 0.6–2 cm, apicule 0.6–1.4 mm long. Petals oblanceolate, apicule inconspicuous or absent; lateral 2.5–5.5 × 0.6–1.4 cm; lower slightly narrower, 2.5–5.5 × 0.4–1.2 cm. Filaments 6, in four different lengths, inserted at the mouth of the hypanthium tube, shorter than limb segments, declinate-ascending, free portion white; upper episepal 1.1–2.5 cm long; lateral episepal 1–2.2 cm long; lateral epipetal 1.7–4 cm long; lower <!--PageBreak-->epipetal 1.6–3.8 cm long. Anthers oblong to oblong-reniform, dorsifixed, versatile, dehiscing longitudinally, 2.5–5 mm long before anthesis; pollen pale yellow. Ovary trilocular, obtuse trigonal, obovoid, greenish, 3.5–9 mm long and 3–8 mm diameter; <!--PageBreak--><!--PageBreak-->8–14 ovules per locule; ovules 0.6–1 mm long. Style declinate-ascending, white, occasionally with greenish pigmentation near the base, 2.6–5 cm long; stigma trifid, white, lobes already expanded when the flower opens, occasionally of different lengths, 1.5–4.5 mm long. Fruit capsule loculicidal, globose to globose-compressed trilobed, greenish when ripe, occasionally with reddish pigmentation, cream colored inner side, 1–2.5 cm long and 1.2–2.6 cm diameter. Seeds irregular, angular, with grey brownish to black testa containing phytomelanin, 3.5–6 mm long and 3–5.5 mm diameter, with wrinkled elaiosome up to 4.5 mm long.</p></tp:treatment-sec><tp:treatment-sec sec-type="distribution" id="SECID0E3DAE"><title>Distribution, habitat and ecology.</title><p>
            <italic><tp:taxon-name><tp:taxon-name-part taxon-name-part-type="genus" reg="Eithea">Eithea</tp:taxon-name-part> <tp:taxon-name-part taxon-name-part-type="species" reg="lagopaivae">lagopaivae</tp:taxon-name-part></tp:taxon-name></italic> is known from only two small populations separated about 50 km, each composed of less than 50 individuals. The type population (Piracicaba) occurs in the understory of an abandoned <italic><tp:taxon-name><tp:taxon-name-part taxon-name-part-type="genus" reg="Eucalyptus">Eucalyptus</tp:taxon-name-part></tp:taxon-name></italic> plan<!--PageBreak-->tation, next to fragments of deciduous and semideciduous forest, where the Corumbataí river meets the Piracicaba river. The second is located in a small fragment of semideciduous forest, near the junction of the basins of the Piracicaba and Tietê rivers in the municipality of Tietê (Figure <xref ref-type="fig" rid="F4">4</xref>). Both fragments are located on gravelly soils of litholic limestone origin (<xref ref-type="bibr" rid="B28">Oliveira and Prado 1989</xref>). The region presents a well-defined seasonality, with total annual rainfall of 1230 mm and precipitation of 50 mm or less, for six months, during autumn and winter. During spring and summer, rainfall exceeds 100 mm for six months, reaching close to 250 mm in January (<xref ref-type="bibr" rid="B10">EMBRAPA 2003</xref>). Ants were observed removing elaiosomes from the seeds of <italic><tp:taxon-name><tp:taxon-name-part taxon-name-part-type="genus" reg="Eithea">E.</tp:taxon-name-part> <tp:taxon-name-part taxon-name-part-type="species" reg="lagopaivae">lagopaivae</tp:taxon-name-part></tp:taxon-name></italic> in their natural habitat, indicating that these animals might be dispersal agents, as is known for <italic><tp:taxon-name><tp:taxon-name-part taxon-name-part-type="genus" reg="Griffinia">Griffinia</tp:taxon-name-part></tp:taxon-name></italic>.</p></tp:treatment-sec><tp:treatment-sec sec-type="phenology" id="SECID0EUFAE"><title>Phenology.</title><p>
            <italic><tp:taxon-name><tp:taxon-name-part taxon-name-part-type="genus" reg="Eithea">Eithea</tp:taxon-name-part> <tp:taxon-name-part taxon-name-part-type="species" reg="lagopaivae">lagopaivae</tp:taxon-name-part></tp:taxon-name></italic> has been collected in bloom between October and January, and occasional blooming occurs until early March. Fruits have been observed from November.</p></tp:treatment-sec><tp:treatment-sec sec-type="conservation status" id="SECID0EFGAE"><title>Conservation status.</title><p>With estimated AOO of 8 km<sup>2</sup> and EOO of 13.7 km<sup>2</sup>, <italic><tp:taxon-name><tp:taxon-name-part taxon-name-part-type="genus" reg="Eithea">Eithea</tp:taxon-name-part> <tp:taxon-name-part taxon-name-part-type="species" reg="lagopaivae">lagopaivae</tp:taxon-name-part></tp:taxon-name></italic> can be considered as Critically Endangered [CR, B1ab(iii) + B2ab(iii)], due to the low number of known locations (≤ 5) and decline in quality of habitat (<xref ref-type="bibr" rid="B19">IUCN 2016</xref>). In the municipality of Piracicaba, at the end of the year 2016, when the species was again visited, two small scattered groups were encountered ca. 500 meters apart. The smaller of the two groups was in a trash dump on the side of the wooded area, and the second in an area of ​​higher humidity, near a small stream. This fragment, <!--PageBreak-->on the edge of the urban sprawl of Piracicaba, is highly disturbed and subject to regular episodes of fire. The population of the Tietê municipality is in a slightly larger fragment of semideciduous forest with an impoverished understory, intense edge effects, with many lianas and invasive exotics. The area is located within a livestock breeding facility.</p></tp:treatment-sec><tp:treatment-sec sec-type="etymology" id="SECID0EAHAE"><title>Etymology.</title><p>The epithet is a tribute to Celso do Lago Paiva, environmental analyst at ICMBio, who has collected the plant for the first time and has dedicated his life to the study and conservation of the flora of Brazil.</p></tp:treatment-sec><tp:treatment-sec sec-type="material" id="SECID0EFHAE"><title>Additional specimens examined.</title><p>BRAZIL. São Paulo: Piracicaba, 18 Mar 1999, <italic>J. Dutilh</italic> s.n. (UEC-170468!); 17 Nov 1999, <italic>J. Dutilh</italic> s.n. (UEC-174104!); 29 Nov 1999, <italic>J. Dutilh</italic> s.n. (UEC-174105!); em cultivo no Jardim Botânico Plantarum, Nova Odessa-SP, 10 Oct 2012, <italic>A. Campos-Rocha 810</italic> (NA!, RB!, UEC!); em cultivo em Campinas-SP, 10 Oct 2013, <italic>A. Campos-Rocha</italic> &amp; <italic>J. Dutilh 1165</italic> (NA!, UEC!); plantação abandonada de <italic><tp:taxon-name><tp:taxon-name-part taxon-name-part-type="genus" reg="Eucalyptus">Eucalyptus</tp:taxon-name-part></tp:taxon-name></italic>, 09 Oct 2016, <italic>A. Campos-Rocha</italic> &amp; <italic>R.M. Goffi 1626</italic> (UEC!); plantação de <italic><tp:taxon-name><tp:taxon-name-part taxon-name-part-type="genus" reg="Eucalyptus">Eucalyptus</tp:taxon-name-part></tp:taxon-name></italic> abandonada, 20 Nov 2016, <italic>A. Campos-Rocha 1647</italic> (NA!, UEC!). Tietê, 20 Nov 2001, <italic>J. Dutilh</italic> &amp; <italic>L.C. Bernacci</italic> s.n. (UEC-170469!); <italic>L.C. Bernacci et al. 4483</italic>, fragmento de floresta semidecídua, 03 Mar 2017 (IAC!, UEC!).</p></tp:treatment-sec><tp:treatment-sec sec-type="notes" id="SECID0ERIAE"><title>Notes.</title><p>
            <italic><tp:taxon-name><tp:taxon-name-part taxon-name-part-type="genus" reg="Eithea">Eithea</tp:taxon-name-part> <tp:taxon-name-part taxon-name-part-type="species" reg="lagopaivae">lagopaivae</tp:taxon-name-part></tp:taxon-name></italic> and <italic><tp:taxon-name><tp:taxon-name-part taxon-name-part-type="genus" reg="Eithea">E.</tp:taxon-name-part> <tp:taxon-name-part taxon-name-part-type="species" reg="blumenavia">blumenavia</tp:taxon-name-part></tp:taxon-name></italic> form a clade with maximal support in all phylogenetic analyses performed by <xref ref-type="bibr" rid="B13">García et al. (2017)</xref>. <italic><tp:taxon-name><tp:taxon-name-part taxon-name-part-type="genus" reg="Eithea">Eithea</tp:taxon-name-part> <tp:taxon-name-part taxon-name-part-type="species" reg="lagopaivae">lagopaivae</tp:taxon-name-part></tp:taxon-name></italic> can be distinguished from <italic><tp:taxon-name><tp:taxon-name-part taxon-name-part-type="genus" reg="Eithea">E.</tp:taxon-name-part> <tp:taxon-name-part taxon-name-part-type="species" reg="blumenavia">blumenavia</tp:taxon-name-part></tp:taxon-name></italic> by a number of characteristics (Table <xref ref-type="table" rid="T1">1</xref>). It is a smaller plant (ca. 12–25 cm), usually with 2-3 leaves, rarely 4, which are deciduous before the onset of winter. <italic><tp:taxon-name><tp:taxon-name-part taxon-name-part-type="genus" reg="Eithea">Eithea</tp:taxon-name-part> <tp:taxon-name-part taxon-name-part-type="species" reg="blumenavia">blumenavia</tp:taxon-name-part></tp:taxon-name></italic> however is evergreen, with 2-8 leaves, and up to 50 cm in height, although specimens of extremely reduced size are known, also with several flowers.</p><p>
            <italic><tp:taxon-name><tp:taxon-name-part taxon-name-part-type="genus" reg="Eithea">Eithea</tp:taxon-name-part> <tp:taxon-name-part taxon-name-part-type="species" reg="lagopaivae">lagopaivae</tp:taxon-name-part></tp:taxon-name></italic> is known from an area originally of deciduous and semideciduous forests with a well-defined dry season. In turn, <italic><tp:taxon-name><tp:taxon-name-part taxon-name-part-type="genus" reg="Eithea">E.</tp:taxon-name-part> <tp:taxon-name-part taxon-name-part-type="species" reg="blumenavia">blumenavia</tp:taxon-name-part></tp:taxon-name></italic> is found in wetlands of the Atlantic rainforest, from the south of the state of São Paulo to eastern Santa Catarina (<xref ref-type="bibr" rid="B8">Dutilh 2010</xref>, <xref ref-type="bibr" rid="B9">Dutilh and Oliveira 2015</xref>) (Figure <xref ref-type="fig" rid="F4">4</xref>), especially in the coastal mountains. The region has some of the highest average annual rainfall (1650 mm) of any area of extra-Amazonian Brazil, distributed throughout the year, but more intensely during the summer, although with an average under 200 mm/month. From April to July, monthly averages are close to 100 mm (<xref ref-type="bibr" rid="B10">EMBRAPA 2003</xref>).</p><p>
            <italic><tp:taxon-name><tp:taxon-name-part taxon-name-part-type="genus" reg="Eithea">Eithea</tp:taxon-name-part> <tp:taxon-name-part taxon-name-part-type="species" reg="blumenavia">blumenavia</tp:taxon-name-part></tp:taxon-name></italic> is considered an Endangered (EN) species (<xref ref-type="bibr" rid="B22">MMA 2014</xref>).</p></tp:treatment-sec><tp:treatment-sec sec-type="Anatomy" id="SECID0EPMAE"><title>Anatomy.</title><p>The three most obvious anatomical characteristics differentiating the two species of <italic><tp:taxon-name><tp:taxon-name-part taxon-name-part-type="genus" reg="Eithea">Eithea</tp:taxon-name-part></tp:taxon-name></italic> are: 1. Margins and cortex of the pseudopetiole (Figure <xref ref-type="fig" rid="F5">5A–B</xref>); 2. Ornamentation and shape of the epidermal cells on the adaxial side of the leaf blades (Figure <xref ref-type="fig" rid="F5">5C–D</xref>); 3. Presence or absence of protrusions on the upper side of the blades in the region of the midrib (Figure <xref ref-type="fig" rid="F5">5I–J</xref>).</p><p>Cross section of pseudopetiole margins of <italic><tp:taxon-name><tp:taxon-name-part taxon-name-part-type="genus" reg="Eithea">E.</tp:taxon-name-part> <tp:taxon-name-part taxon-name-part-type="species" reg="lagopaivae">lagopaivae</tp:taxon-name-part></tp:taxon-name></italic> are flatter, more laminar (Figure <xref ref-type="fig" rid="F5">5A</xref>, arrow) than those of <italic><tp:taxon-name><tp:taxon-name-part taxon-name-part-type="genus" reg="Eithea">E.</tp:taxon-name-part> <tp:taxon-name-part taxon-name-part-type="species" reg="blumenavia">blumenavia</tp:taxon-name-part></tp:taxon-name></italic>, which are angular (Figure <xref ref-type="fig" rid="F5">5B</xref>, arrow). The pseudopetiole is composed by chlorenchyma, aerenchyma and vascular bundles. In <italic><tp:taxon-name><tp:taxon-name-part taxon-name-part-type="genus" reg="Eithea">E.</tp:taxon-name-part> <tp:taxon-name-part taxon-name-part-type="species" reg="lagopaivae">lagopaivae</tp:taxon-name-part></tp:taxon-name></italic>, 1–3 aerenchyma lacunae were found below the vascular bundles (Figure <xref ref-type="fig" rid="F5">5A</xref>), while in <italic><tp:taxon-name><tp:taxon-name-part taxon-name-part-type="genus" reg="Eithea">E.</tp:taxon-name-part> <tp:taxon-name-part taxon-name-part-type="species" reg="blumenavia">blumenavia</tp:taxon-name-part></tp:taxon-name></italic> several lacunae above and below the bundles could be observed (Figure <xref ref-type="fig" rid="F5">5B</xref>).</p><!--PageBreak--><p>In the cross section of leaf lamina, epidermal cells were more elongated in <italic><tp:taxon-name><tp:taxon-name-part taxon-name-part-type="genus" reg="Eithea">E.</tp:taxon-name-part> <tp:taxon-name-part taxon-name-part-type="species" reg="lagopaivae">lagopaivae</tp:taxon-name-part></tp:taxon-name></italic> and polyhedral in <italic><tp:taxon-name><tp:taxon-name-part taxon-name-part-type="genus" reg="Eithea">E.</tp:taxon-name-part> <tp:taxon-name-part taxon-name-part-type="species" reg="blumenavia">blumenavia</tp:taxon-name-part></tp:taxon-name></italic> (Figure <xref ref-type="fig" rid="F5">5C–D</xref>, respectively). We found periclinal thickening on the outer wall of the epidermal cells of both species as occurs in <italic><tp:taxon-name><tp:taxon-name-part taxon-name-part-type="genus" reg="Hippeastrum">Hippeastrum</tp:taxon-name-part> <tp:taxon-name-part taxon-name-part-type="species" reg="puniceum">puniceum</tp:taxon-name-part></tp:taxon-name></italic> (Lam.) Kuntze (<xref ref-type="bibr" rid="B1">Alves-Araújo et al. 2012</xref>). Ornamentation of the external periclinal epidermal cell wall of <italic><tp:taxon-name><tp:taxon-name-part taxon-name-part-type="genus" reg="Eithea">E.</tp:taxon-name-part> <tp:taxon-name-part taxon-name-part-type="species" reg="blumenavia">blumenavia</tp:taxon-name-part></tp:taxon-name></italic> (Figure <xref ref-type="fig" rid="F5">5D</xref>, arrow) was not found in <italic><tp:taxon-name><tp:taxon-name-part taxon-name-part-type="genus" reg="Eithea">E.</tp:taxon-name-part> <tp:taxon-name-part taxon-name-part-type="species" reg="lagopaivae">lagopaivae</tp:taxon-name-part></tp:taxon-name></italic> (Figure <xref ref-type="fig" rid="F5">5C</xref>). Mesophyll of <italic><tp:taxon-name><tp:taxon-name-part taxon-name-part-type="genus" reg="Eithea">E.</tp:taxon-name-part> <tp:taxon-name-part taxon-name-part-type="species" reg="lagopaivae">lagopaivae</tp:taxon-name-part></tp:taxon-name></italic> and <italic><tp:taxon-name><tp:taxon-name-part taxon-name-part-type="genus" reg="Eithea">E.</tp:taxon-name-part> <tp:taxon-name-part taxon-name-part-type="species" reg="blumenavia">blumenavia</tp:taxon-name-part></tp:taxon-name></italic> is composed of about 6–8 layers of chlorenchyma with arm-palisade cells (also called arm-cells, H-palisade or H-cells) (Figure <xref ref-type="fig" rid="F5">5E–F</xref>), which showed their typical morphology in paradermic sections (Figure <xref ref-type="fig" rid="F5">5G–H</xref>). Arm-cells were first described by <xref ref-type="bibr" rid="B16">Haberlandt (1880)</xref> as a morphological modification of palisade cells and seem to be more common in plants of forest understory, probably increasing photosynthetic capacity (<xref ref-type="bibr" rid="B6">Chatelet et al. 2013</xref>). In the midrib region, the lacunae of the aerenchyma were larger and wider in <italic><tp:taxon-name><tp:taxon-name-part taxon-name-part-type="genus" reg="Eithea">E.</tp:taxon-name-part> <tp:taxon-name-part taxon-name-part-type="species" reg="lagopaivae">lagopaivae</tp:taxon-name-part></tp:taxon-name></italic> than in <italic><tp:taxon-name><tp:taxon-name-part taxon-name-part-type="genus" reg="Eithea">E.</tp:taxon-name-part> <tp:taxon-name-part taxon-name-part-type="species" reg="blumenavia">blumenavia</tp:taxon-name-part></tp:taxon-name></italic> (Figure <xref ref-type="fig" rid="F5">5I–J</xref>).</p><p>A protrusion on the abaxial leaf surface opposite the central vascular bundle was evidenced in both species (Figure <xref ref-type="fig" rid="F5">5I–J</xref>, arrows) and the parenchyma cells in this region were regular and rounded. However, adaxial surface of the leaf in <italic><tp:taxon-name><tp:taxon-name-part taxon-name-part-type="genus" reg="Eithea">E.</tp:taxon-name-part> <tp:taxon-name-part taxon-name-part-type="species" reg="lagopaivae">lagopaivae</tp:taxon-name-part></tp:taxon-name></italic> was flat (Figure <xref ref-type="fig" rid="F5">5I</xref>), while in <italic><tp:taxon-name><tp:taxon-name-part taxon-name-part-type="genus" reg="Eithea">E.</tp:taxon-name-part> <tp:taxon-name-part taxon-name-part-type="species" reg="blumenavia">blumenavia</tp:taxon-name-part></tp:taxon-name></italic> it was possible to observe two protrusions opposite to the vascular bundles adjacent to the midrib (Figure <xref ref-type="fig" rid="F5">5J</xref>, arrowheads). The alternation of aerenchyma with vascular bundles found in <italic><tp:taxon-name><tp:taxon-name-part taxon-name-part-type="genus" reg="Eithea">Eithea</tp:taxon-name-part></tp:taxon-name></italic> species was described for other species of the family (<xref ref-type="bibr" rid="B3">Arroyo and Cutler 1984</xref>, <xref ref-type="bibr" rid="B23">Meerow 1989</xref>, <xref ref-type="bibr" rid="B32">Raymúndez et al. 2000</xref>, <!--PageBreak--><!--PageBreak--><xref ref-type="bibr" rid="B1">Alves-Araújo et al. 2012</xref>). In <italic><tp:taxon-name><tp:taxon-name-part taxon-name-part-type="genus" reg="Eithea">Eithea</tp:taxon-name-part></tp:taxon-name></italic>, lacunae of aerenchyma in the pseudopetiole and leaf blade may have been originated by lysis, as suggested for <italic><tp:taxon-name><tp:taxon-name-part taxon-name-part-type="genus" reg="Griffinia">Griffinia</tp:taxon-name-part></tp:taxon-name></italic>, <italic><tp:taxon-name><tp:taxon-name-part taxon-name-part-type="genus" reg="Habranthus">Habranthus</tp:taxon-name-part></tp:taxon-name></italic>, <italic><tp:taxon-name><tp:taxon-name-part taxon-name-part-type="genus" reg="Hippeastrum">Hippeastrum</tp:taxon-name-part></tp:taxon-name></italic> and <italic><tp:taxon-name><tp:taxon-name-part taxon-name-part-type="genus" reg="Nothoscordum">Nothoscordum</tp:taxon-name-part></tp:taxon-name></italic> Kunth (<xref ref-type="bibr" rid="B1">Alves-Araújo et al. 2012</xref>); however leaf development studies are needed to confirm this hypotheses.</p><fig id="F1" position="float" orientation="portrait"><label>Figure 1.</label><caption><p>
          <italic><tp:taxon-name><tp:taxon-name-part taxon-name-part-type="genus" reg="Eithea">Eithea</tp:taxon-name-part> <tp:taxon-name-part taxon-name-part-type="species" reg="lagopaivae">lagopaivae</tp:taxon-name-part></tp:taxon-name></italic> <bold>A</bold> Habit in flower <bold>B</bold> Detail of leaf venation <bold>C</bold> Spathe bracts <bold>D</bold> Flower with perigone removed, showing stamens and style <bold>E</bold> Sepals and petals <bold>F</bold> Tips of sepals and petals <bold>F1</bold> Upper sepal <bold>F2</bold> Lateral petal <bold>F3</bold> Lateral sepal <bold>F4</bold> Lower petal <bold>G</bold> Detail of fimbriae of the paraperigone <bold>H</bold> Stigma <bold>I</bold> Longitudinal section of the ovary <bold>J</bold> Cross section of the ovary <bold>K</bold> Habit in fruit <bold>L</bold> Fruit <bold>M</bold> Seed.</p></caption><graphic xmlns:xlink="http://www.w3.org/1999/xlink" xlink:href="phytokeys-85-045-g001.jpg" position="float" orientation="portrait" xlink:type="simple" id="oo_153276.jpg"/></fig><fig id="F2" position="float" orientation="portrait"><label>Figure 2.</label><caption><p>
          <italic><tp:taxon-name><tp:taxon-name-part taxon-name-part-type="genus" reg="Eithea">Eithea</tp:taxon-name-part> <tp:taxon-name-part taxon-name-part-type="species" reg="lagopaivae">lagopaivae</tp:taxon-name-part></tp:taxon-name></italic> <bold>A</bold> Typical habitat (October 2016) <bold>B</bold> Individual plant flowering amid trash dumped at type locality <bold>C</bold> Flowering plant (<italic>Campos-Rocha 1647</italic>) <bold>D</bold> Flower buds <bold>E</bold> Flower, frontal view (<italic>Bernacci 4483</italic>) <bold>F</bold> Flower buds and flowers (<italic>Campos-Rocha 1654</italic>) <bold>G</bold> Plants in fruit <bold>H</bold> Mature capsule exposing the seeds <bold>I</bold> Seed (elaiosome indicated by the arrow).</p></caption><graphic xmlns:xlink="http://www.w3.org/1999/xlink" xlink:href="phytokeys-85-045-g002.jpg" position="float" orientation="portrait" xlink:type="simple" id="oo_153277.jpg"/></fig><fig id="F3" position="float" orientation="portrait"><label>Figure 3.</label><caption><p>
          <italic><tp:taxon-name><tp:taxon-name-part taxon-name-part-type="genus" reg="Eithea">Eithea</tp:taxon-name-part> <tp:taxon-name-part taxon-name-part-type="species" reg="blumenavia">blumenavia</tp:taxon-name-part></tp:taxon-name></italic> <bold>A</bold> Flowering plants in habitat <bold>B</bold> Lateral view of inflorescence <bold>C</bold> Detail of spathe bracts <bold>D</bold> Bracteoles (white arrow) <bold>E</bold> Sepals and petals (adaxial view) separated from stamens and style. <bold>B–E</bold> of <italic>Campos-Rocha 1624</italic>, UEC.</p></caption><graphic xmlns:xlink="http://www.w3.org/1999/xlink" xlink:href="phytokeys-85-045-g003.jpg" position="float" orientation="portrait" xlink:type="simple" id="oo_153278.jpg"/></fig><fig id="F4" position="float" orientation="portrait"><label>Figure 4.</label><caption><p>Distribution map showing collections of <italic><tp:taxon-name><tp:taxon-name-part taxon-name-part-type="genus" reg="Eithea">Eithea</tp:taxon-name-part> <tp:taxon-name-part taxon-name-part-type="species" reg="lagopaivae">lagopaivae</tp:taxon-name-part></tp:taxon-name></italic> (red circles) and <italic><tp:taxon-name><tp:taxon-name-part taxon-name-part-type="genus" reg="Eithea">E.</tp:taxon-name-part> <tp:taxon-name-part taxon-name-part-type="species" reg="blumenavia">blumenavia</tp:taxon-name-part></tp:taxon-name></italic> (black diamonds). PR = Paraná. SC = Santa Catarina. SP = São Paulo.</p></caption><graphic xmlns:xlink="http://www.w3.org/1999/xlink" xlink:href="phytokeys-85-045-g004.jpg" position="float" orientation="portrait" xlink:type="simple" id="oo_153279.jpg"/></fig><table-wrap id="T1" position="float" orientation="portrait"><label>Table 1.</label><caption><p>Ecological, morphological and anatomic character states that distinguish <italic><tp:taxon-name><tp:taxon-name-part taxon-name-part-type="genus" reg="Eithea">Eithea</tp:taxon-name-part> <tp:taxon-name-part taxon-name-part-type="species" reg="lagopaivae">lagopaivae</tp:taxon-name-part></tp:taxon-name></italic> from <italic><tp:taxon-name><tp:taxon-name-part taxon-name-part-type="genus" reg="Eithea">E.</tp:taxon-name-part> <tp:taxon-name-part taxon-name-part-type="species" reg="blumenavia">blumenavia</tp:taxon-name-part></tp:taxon-name></italic>. CS = cross section.</p></caption><table id="TID0ERQAG" rules="all"><tbody><tr><th rowspan="1" colspan="1">Character state</th><th rowspan="1" colspan="1">
              <italic><tp:taxon-name><tp:taxon-name-part taxon-name-part-type="genus" reg="Eithea">Eithea</tp:taxon-name-part> <tp:taxon-name-part taxon-name-part-type="species" reg="lagopaivae">lagopaivae</tp:taxon-name-part></tp:taxon-name></italic>
            </th><th rowspan="1" colspan="1">
              <italic><tp:taxon-name><tp:taxon-name-part taxon-name-part-type="genus" reg="Eithea">Eithea</tp:taxon-name-part> <tp:taxon-name-part taxon-name-part-type="species" reg="blumenavia">blumenavia</tp:taxon-name-part></tp:taxon-name></italic>
            </th></tr><tr><td rowspan="1" colspan="1">Habitat</td><td rowspan="1" colspan="1">Semideciduous and deciduous forest</td><td rowspan="1" colspan="1">Rain forest</td></tr><tr><td rowspan="1" colspan="1">Foliage</td><td rowspan="1" colspan="1">Deciduous</td><td rowspan="1" colspan="1">Perennial, rarely deciduous</td></tr><tr><td rowspan="1" colspan="1">Scape</td><td rowspan="1" colspan="1">Fully hollow</td><td rowspan="1" colspan="1">Solid in lower fifth</td></tr><tr><td rowspan="1" colspan="1">Spathe bracts</td><td rowspan="1" colspan="1">Fused more than 1/5<sup>th</sup> basally</td><td rowspan="1" colspan="1">Free to fused for up to 1/5<sup>th</sup> basally</td></tr><tr><td rowspan="1" colspan="1">Bracteoles</td><td rowspan="1" colspan="1">Absent</td><td rowspan="1" colspan="1">Present</td></tr><tr><td rowspan="1" colspan="1">No. flowers per inflorescence</td><td rowspan="1" colspan="1">1</td><td rowspan="1" colspan="1">2–6, rarely 1</td></tr><tr><td rowspan="1" colspan="1">Perigone color</td><td rowspan="1" colspan="1">White, sometimes with a few magenta striations</td><td rowspan="1" colspan="1">White with many conspicuous, magenta striations</td></tr><tr><td rowspan="1" colspan="1">Width ratio of lateral to lower petals</td><td rowspan="1" colspan="1">4:4 to 4:3</td><td rowspan="1" colspan="1">4:3 to 4:2</td></tr><tr><td rowspan="1" colspan="1">Pseudopetiole margins</td><td rowspan="1" colspan="1">Laminar</td><td rowspan="1" colspan="1">Angular</td></tr><tr><td rowspan="1" colspan="1">Adaxial epiderm cells (leaf blade) in CS</td><td rowspan="1" colspan="1">Elongated rectangular</td><td rowspan="1" colspan="1">Polyhedral</td></tr><tr><td rowspan="1" colspan="1">Ornamentation of external periclinal epidermal cell wall (leaf blade)</td><td rowspan="1" colspan="1">Absent</td><td rowspan="1" colspan="1">Present</td></tr><tr><td rowspan="1" colspan="1">Adaxial surface in the midrib region (leaf blade) in CS</td><td rowspan="1" colspan="1">Flat</td><td rowspan="1" colspan="1">2 protrusions</td></tr></tbody></table></table-wrap><fig id="F5" position="float" orientation="portrait"><label>Figure 5.</label><caption><p>Comparative leaf anatomy of <italic><tp:taxon-name><tp:taxon-name-part taxon-name-part-type="genus" reg="Eithea">Eithea</tp:taxon-name-part> <tp:taxon-name-part taxon-name-part-type="species" reg="lagopaivae">lagopaivae</tp:taxon-name-part></tp:taxon-name></italic> and <italic><tp:taxon-name><tp:taxon-name-part taxon-name-part-type="genus" reg="Eithea">E.</tp:taxon-name-part> <tp:taxon-name-part taxon-name-part-type="species" reg="blumenavia">blumenavia</tp:taxon-name-part></tp:taxon-name></italic>. <bold>A</bold> Cross section of the pseudopetiole of <italic><tp:taxon-name><tp:taxon-name-part taxon-name-part-type="genus" reg="Eithea">E.</tp:taxon-name-part> <tp:taxon-name-part taxon-name-part-type="species" reg="lagopaivae">lagopaivae</tp:taxon-name-part></tp:taxon-name></italic> and <bold>B</bold> <italic><tp:taxon-name><tp:taxon-name-part taxon-name-part-type="genus" reg="Eithea">E.</tp:taxon-name-part> <tp:taxon-name-part taxon-name-part-type="species" reg="blumenavia">blumenavia</tp:taxon-name-part></tp:taxon-name></italic> <bold>C</bold> Cross section detail of the adaxial epidermis of <italic><tp:taxon-name><tp:taxon-name-part taxon-name-part-type="genus" reg="Eithea">E.</tp:taxon-name-part> <tp:taxon-name-part taxon-name-part-type="species" reg="lagopaivae">lagopaivae</tp:taxon-name-part></tp:taxon-name></italic> and <bold>D</bold> <italic><tp:taxon-name><tp:taxon-name-part taxon-name-part-type="genus" reg="Eithea">E.</tp:taxon-name-part> <tp:taxon-name-part taxon-name-part-type="species" reg="blumenavia">blumenavia</tp:taxon-name-part></tp:taxon-name></italic> <bold>E</bold> Cross section of the leaf blade of <italic><tp:taxon-name><tp:taxon-name-part taxon-name-part-type="genus" reg="Eithea">E.</tp:taxon-name-part> <tp:taxon-name-part taxon-name-part-type="species" reg="lagopaivae">lagopaivae</tp:taxon-name-part></tp:taxon-name></italic> and <bold>F</bold> <italic><tp:taxon-name><tp:taxon-name-part taxon-name-part-type="genus" reg="Eithea">E.</tp:taxon-name-part> <tp:taxon-name-part taxon-name-part-type="species" reg="blumenavia">blumenavia</tp:taxon-name-part></tp:taxon-name></italic> <bold>G</bold> Longitudinal paradermic section detail of the leaf blade, showing the arm-cells of the chlorenchyma in <italic><tp:taxon-name><tp:taxon-name-part taxon-name-part-type="genus" reg="Eithea">E.</tp:taxon-name-part> <tp:taxon-name-part taxon-name-part-type="species" reg="lagopaivae">lagopaivae</tp:taxon-name-part></tp:taxon-name></italic> and <bold>H</bold> <italic><tp:taxon-name><tp:taxon-name-part taxon-name-part-type="genus" reg="Eithea">E.</tp:taxon-name-part> <tp:taxon-name-part taxon-name-part-type="species" reg="blumenavia">blumenavia</tp:taxon-name-part></tp:taxon-name></italic> (slide of stained fresh material) <bold>I</bold> Cross section of the leaf blade in the midrib region of <italic><tp:taxon-name><tp:taxon-name-part taxon-name-part-type="genus" reg="Eithea">E.</tp:taxon-name-part> <tp:taxon-name-part taxon-name-part-type="species" reg="lagopaivae">lagopaivae</tp:taxon-name-part></tp:taxon-name></italic> and <bold>J</bold> <italic><tp:taxon-name><tp:taxon-name-part taxon-name-part-type="genus" reg="Eithea">E.</tp:taxon-name-part> <tp:taxon-name-part taxon-name-part-type="species" reg="blumenavia">blumenavia</tp:taxon-name-part></tp:taxon-name></italic>. * = arm-cell; ab = abaxial epidermis; ad = adaxial epidermis; ae = aerenchyma; ep = epidermis; vb = vascular bundle. Scales bars: 500 µm (<bold>A, B</bold>); 10 µm (<bold>C, D</bold>), 50 µm (<bold>E, F</bold>), 20 µm (<bold>G, H</bold>); 200 µm (<bold>I, J</bold>).</p></caption><graphic xmlns:xlink="http://www.w3.org/1999/xlink" xlink:href="phytokeys-85-045-g005.jpg" position="float" orientation="portrait" xlink:type="simple" id="oo_153280.jpg"/></fig></tp:treatment-sec><ref-list><ref id="B28"><mixed-citation xmlns:xlink="http://www.w3.org/1999/xlink" xlink:type="simple">
          <person-group><name name-style="western"><surname>Oliveira</surname><given-names>JB</given-names></name><name name-style="western"><surname>Prado</surname><given-names>H</given-names></name></person-group> (<year>1989</year>) Carta pedológica semidetalhada do Estado de São Paulo: folha de Piracicaba. Instituto Agronômico de Campinas, Campinas.</mixed-citation></ref><ref id="B10"><mixed-citation xmlns:xlink="http://www.w3.org/1999/xlink" xlink:type="simple">
          <institution xlink:type="simple">EMBRAPA </institution>(Empresa Brasileira de Pesquisa Agropecuária) (<year>2003</year>) Banco de dados climáticos do Brasil. <ext-link xlink:type="simple" ext-link-type="uri" xlink:href="http://www.bdclima.cnpm.embrapa.br">http://www.bdclima.cnpm.embrapa.br</ext-link> [accessed 31.03.2017]</mixed-citation></ref><ref id="B19"><mixed-citation xmlns:xlink="http://www.w3.org/1999/xlink" xlink:type="simple">
          <person-group><name name-style="western"><surname>IUCN</surname><given-names>Standards and Petitions Subcommittee</given-names></name></person-group> (<year>2016</year>) Guidelines for using the IUCN Red List Categories and Criteria. Version 12. Prepared by the Standards and Petitions Subcommittee. <ext-link xlink:type="simple" ext-link-type="uri" xlink:href="http://www.iucnredlist.org/documents/RedListGuidelines.pdf">http://www.iucnredlist.org/documents/RedListGuidelines.pdf</ext-link> [accessed 03.03.2017]</mixed-citation></ref><ref id="B13"><mixed-citation xmlns:xlink="http://www.w3.org/1999/xlink" xlink:type="simple">
          <person-group><name name-style="western"><surname>García</surname><given-names>N</given-names></name><name name-style="western"><surname>Folk</surname><given-names>RA</given-names></name><name name-style="western"><surname>Meerow</surname><given-names>AW</given-names></name><name name-style="western"><surname>Chamala</surname><given-names>S</given-names></name><name name-style="western"><surname>Gitzendanner</surname><given-names>MA</given-names></name><name name-style="western"><surname>Oliveira</surname><given-names>RS</given-names></name><name name-style="western"><surname>Soltis</surname><given-names>DE</given-names></name><name name-style="western"><surname>Soltis</surname><given-names>PS</given-names></name></person-group> (<year>2017</year>) <article-title>Deep reticulation and incomplete lineage sorting obscure the diploid phylogeny of rain-lilies and allies (<tp:taxon-name><tp:taxon-name-part taxon-name-part-type="family">Amaryllidaceae</tp:taxon-name-part></tp:taxon-name> tribe Hippeastreae).</article-title> <source>Molecular Phylogenetics and Evolution</source> <volume>111</volume>: <fpage>231</fpage>–<lpage>247</lpage>. <ext-link xlink:type="simple" ext-link-type="doi" xlink:href="10.1016/j.ympev.2017.04.003">https://doi.org/10.1016/j.ympev.2017.04.003</ext-link></mixed-citation></ref><ref id="B8"><mixed-citation xmlns:xlink="http://www.w3.org/1999/xlink" xlink:type="simple">
          <person-group><name name-style="western"><surname>Dutilh</surname><given-names>JHA</given-names></name></person-group> (<year>2010</year>) <article-title><tp:taxon-name><tp:taxon-name-part taxon-name-part-type="family">Amaryllidaceae</tp:taxon-name-part></tp:taxon-name>.</article-title> In: <person-group><name name-style="western"><surname>Forzza</surname><given-names>RC</given-names></name><name name-style="western"><surname>Baumgratz</surname><given-names>JFA</given-names></name><name name-style="western"><surname>Bicudo</surname><given-names>CEM</given-names></name><name name-style="western"><surname>Carvalho</surname><given-names>AA</given-names></name><name name-style="western"><surname>Costa</surname><given-names>A</given-names></name><name name-style="western"><surname>Costa</surname><given-names>DP</given-names></name><name name-style="western"><surname>Hopkins</surname><given-names>M</given-names></name><name name-style="western"><surname>Leitman</surname><given-names>PM</given-names></name><name name-style="western"><surname>Lohmann</surname><given-names>LG</given-names></name><name name-style="western"><surname>Maia</surname><given-names>LC</given-names></name><name name-style="western"><surname>Martinelli</surname><given-names>G</given-names></name><name name-style="western"><surname>Menezes</surname><given-names>M</given-names></name><name name-style="western"><surname>Morim</surname><given-names>MP</given-names></name><name name-style="western"><surname>Coelho</surname><given-names>MAN</given-names></name><name name-style="western"><surname>Peixoto</surname><given-names>AL</given-names></name><name name-style="western"><surname>Pirani</surname><given-names>JR</given-names></name><name name-style="western"><surname>Prado</surname><given-names>J</given-names></name><name name-style="western"><surname>Queiroz</surname><given-names>LP</given-names></name><name name-style="western"><surname>Souza</surname><given-names>VC</given-names></name><name name-style="western"><surname>Stehmann</surname><given-names>JR</given-names></name><name name-style="western"><surname>Sylvestre</surname><given-names>LS</given-names></name><name name-style="western"><surname>Walter</surname><given-names>BMT</given-names></name><name name-style="western"><surname>Zappi</surname><given-names>D</given-names></name></person-group> (<role>Eds</role>) <issue-title>Catálogo das plantas e fungos do Brasil, volume 1.</issue-title> <source>Andrea Jakobsson Estúdio, Instituto de Pesquisas Jardim Botânico do Rio de Janeiro, Rio de Janeiro</source>, <fpage>842</fpage>–<lpage>847</lpage>.</mixed-citation></ref><ref id="B9"><mixed-citation xmlns:xlink="http://www.w3.org/1999/xlink" xlink:type="simple">
          <person-group><name name-style="western"><surname>Dutilh</surname><given-names>JHA</given-names></name><name name-style="western"><surname>Oliveira</surname><given-names>RS</given-names></name></person-group> (<year>2015</year>) <tp:taxon-name><tp:taxon-name-part taxon-name-part-type="family">Amaryllidaceae</tp:taxon-name-part></tp:taxon-name>. In: Lista de espécies da flora do Brasil. Jardim Botânico do Rio de Janeiro. <ext-link xlink:type="simple" ext-link-type="uri" xlink:href="http://floradobrasil.jbrj.gov.br/jabot/floradobrasil/FB43">http://floradobrasil.jbrj.gov.br/jabot/floradobrasil/FB43</ext-link></mixed-citation></ref><ref id="B22"><mixed-citation xmlns:xlink="http://www.w3.org/1999/xlink" xlink:type="simple">
          <institution xlink:type="simple">MMA</institution> (Ministério do Meio Ambiente) (<year>2014</year>) Portaria nº 443, de 17 de dezembro de 2014. Lista Nacional Oficial de Espécies da Flora Ameaçadas de Extinção. <ext-link xlink:type="simple" ext-link-type="uri" xlink:href="http://sintse.tse.jus.br/documentos/2014/Dez/18/portaria-no-443-de-17-de-dezembro-de-2014">http://sintse.tse.jus.br/documentos/2014/Dez/18/portaria-no-443-de-17-de-dezembro-de-2014</ext-link> [accessed 31.03.2017]</mixed-citation></ref><ref id="B1"><mixed-citation xmlns:xlink="http://www.w3.org/1999/xlink" xlink:type="simple">
          <person-group><name name-style="western"><surname>Alves-Araújo</surname><given-names>A</given-names></name><name name-style="western"><surname>Pessoa</surname><given-names>E</given-names></name><name name-style="western"><surname>Alves</surname><given-names>M</given-names></name></person-group> (<year>2012</year>) <article-title>Caracterização morfoanatômica de espécies de <tp:taxon-name><tp:taxon-name-part taxon-name-part-type="family">Amaryllidaceae</tp:taxon-name-part></tp:taxon-name> <italic>s.s.</italic> e <tp:taxon-name><tp:taxon-name-part taxon-name-part-type="family">Alliaceae</tp:taxon-name-part></tp:taxon-name> <italic>s.s.</italic> do Nordeste brasileiro.</article-title> <source>Revista Caatinga</source> <volume>25</volume>(<issue>4</issue>): <fpage>68</fpage>–<lpage>81</lpage>.</mixed-citation></ref><ref id="B16"><mixed-citation xmlns:xlink="http://www.w3.org/1999/xlink" xlink:type="simple">
          <person-group><name name-style="western"><surname>Haberlandt</surname><given-names>G</given-names></name></person-group> (<year>1880</year>) Über eine eigenthümliche Modification des Pallisadengewebes. Vorläufige Mittheilung. Oesterreichische botanische Zeitschrift 30: 305.</mixed-citation></ref><ref id="B6"><mixed-citation xmlns:xlink="http://www.w3.org/1999/xlink" xlink:type="simple">
          <person-group><name name-style="western"><surname>Chatelet</surname><given-names>DS</given-names></name><name name-style="western"><surname>Clement</surname><given-names>WL</given-names></name><name name-style="western"><surname>Sack</surname><given-names>L</given-names></name><name name-style="western"><surname>Donoghue</surname><given-names>MJ</given-names></name><name name-style="western"><surname>Edwards</surname><given-names>EJ</given-names></name></person-group> (<year>2013</year>) <article-title>The evolution of photosynthetic anatomy in <italic><tp:taxon-name><tp:taxon-name-part taxon-name-part-type="genus">Viburnum</tp:taxon-name-part></tp:taxon-name></italic> (<tp:taxon-name><tp:taxon-name-part taxon-name-part-type="family">Adoxaceae</tp:taxon-name-part></tp:taxon-name>).</article-title> <source>International Journal of Plant Sciences</source> <volume>174</volume>(<issue>9</issue>): <fpage>1277</fpage>–<lpage>1291</lpage>. <ext-link xlink:type="simple" ext-link-type="doi" xlink:href="10.1086/673241">https://doi.org/10.1086/673241</ext-link></mixed-citation></ref><ref id="B3"><mixed-citation xmlns:xlink="http://www.w3.org/1999/xlink" xlink:type="simple">
          <person-group><name name-style="western"><surname>Arroyo</surname><given-names>SC</given-names></name><name name-style="western"><surname>Cutler</surname><given-names>DF</given-names></name></person-group> (<year>1984</year>) <article-title>Evolutionary and taxonomic aspects of the internal morphology in <tp:taxon-name><tp:taxon-name-part taxon-name-part-type="family">Amaryllidaceae</tp:taxon-name-part></tp:taxon-name> from South America and southern Africa.</article-title> <source>Kew Bulletin</source> <volume>39</volume>(<issue>3</issue>): <fpage>467</fpage>–<lpage>498</lpage>. <ext-link xlink:type="simple" ext-link-type="doi" xlink:href="10.2307/4108592">https://doi.org/10.2307/4108592</ext-link></mixed-citation></ref><ref id="B23"><mixed-citation xmlns:xlink="http://www.w3.org/1999/xlink" xlink:type="simple">
          <person-group><name name-style="western"><surname>Meerow</surname><given-names>AW</given-names></name></person-group> (<year>1989</year>) <article-title>Systematics of the Amazon lilies, <italic><tp:taxon-name><tp:taxon-name-part taxon-name-part-type="genus">Eucharis</tp:taxon-name-part></tp:taxon-name></italic> and <italic><tp:taxon-name><tp:taxon-name-part taxon-name-part-type="genus">Caliphruria</tp:taxon-name-part></tp:taxon-name></italic> (<tp:taxon-name><tp:taxon-name-part taxon-name-part-type="family">Amaryllidaceae</tp:taxon-name-part></tp:taxon-name>).</article-title> <source>Annals of the Missouri Botanical Garden</source> <volume>76</volume>(<issue>1</issue>): <fpage>136</fpage>–<lpage>220</lpage>. <ext-link xlink:type="simple" ext-link-type="doi" xlink:href="10.2307/2399347">https://doi.org/10.2307/2399347</ext-link></mixed-citation></ref><ref id="B32"><mixed-citation xmlns:xlink="http://www.w3.org/1999/xlink" xlink:type="simple">
          <person-group><name name-style="western"><surname>Raymúndez</surname><given-names>MB</given-names></name><name name-style="western"><surname>Xena</surname><given-names>de Enrech N</given-names></name><name name-style="western"><surname>Escala</surname><given-names>M</given-names></name></person-group> (<year>2000</year>) <article-title>Estudios morfoanatómicos foliares en especies del género <italic><tp:taxon-name><tp:taxon-name-part taxon-name-part-type="genus">Hymenocallis</tp:taxon-name-part></tp:taxon-name></italic> Salisb. (<tp:taxon-name><tp:taxon-name-part taxon-name-part-type="family">Amaryllidaceae</tp:taxon-name-part></tp:taxon-name>) presentes en Venezuela: relación entre los caracteres morfoanatómicos foliares y el ambiente en el que se desarrollan las plantas.</article-title> <source>Acta Botanica Venezuelica</source> <volume>23</volume>(<issue>1</issue>): <fpage>69</fpage>–<lpage>87</lpage>.</mixed-citation></ref></ref-list></tp:taxon-treatment>
